# Supplementary material for: Subclinical Mastitis in Lacaune Sheep: Etiologic Agents, the Effect on Milk Characteristics, and an Evaluation of Infrared Thermography and the YOLO Algorithm as a Preprocessing Tool for Advanced Analysis
Source: Vet Sci. 2024 Dec 22;11(12):676. doi: 10.3390/vetsci11120676 (PMC11680135; doi:10.3390/vetsci11120676)
Supplement: Supplementary file 1 [file vetsci-11-00676-s001.zip › Supplementary S1.xlsx]

## Sheet: Healthy
Animal code	Udder half	SCC	SCC class	SCC Class Diference	Mean Temperature
16	L	282000	2	1	33.38
	R	137000	1		33.52
17	L	288000	2	1	32.3
	R	364000	1		32.79
26	L	83000	1	0	32.16
	R	81000	1		32.95
31	L	33000	1	0	34.47
	R	85000	1		33.72
36	L	191000	1	0	32.29
	R	51000	1		32.9
53	L	63855	1	0	30.56
	R	91793	1		31.09
63	L	42742	1	0	33.18
	R	67708	1		31.27
74	L	99121	1	0	34.57
	R	107028	1		34.06
79	L	45695	1	0	35.26
	R	69096	1		35.25
84	L	157093	1	0	35.73
	R	62925	1		34.82
85	L	71975	1	0	34.44
	R	55129	1		34.19
86	L	136829	1	0	34.5
	R	73207	1		34.35
91	L	50763	1	0	32.37
	R	100475	1		32.67
105	L	27656	1	0	34.6
	R	69839	1		34.99
109	L	70314	1	0	35.22
	R	179258	1		34.85
116	L	41132	1	0	35.16
	R	82428	1		35.22
128	L	85021	1	0	37.24
	R	85691	1		37.36
129	L	71630	1	0	35.18
	R	100210	1		35.14
130	L	60107	1	0	34.32
	R	95227	1		34.56
143	L	48568	1	0	34.73
	R	48204	1		34.85
147	L	118525	1	0	33.95
	R	62377	1		33.87
148	L	61349	1	0	33.69
	R	143091	1		34.83
152	L	349362	2	0	32.64
	R	244481	2		33.22
155	L	41566	1	0	34.65
	R	21125	1		34.97
161	L	19935	1	0	34.71
	R	29541	1		34.88
168	L	20233	1	0	34.1
	R	21046	1		33.86
170	L	27213	1	0	32.26
	R	30916	1		32.84
172	L	29881	1	0	33.97
	R	13027	1		33.1
175	L	75350	1	0	34.69
	R	68958	1		34.88
176	L	58900	1	0	33.71
	R	96423	1		33.77
178	L	63028	1	0	35.07
	R	83657	1		35.3
180	L	59201	1	0	35.02
	R	17853	1		35.14
182	L	18760	1	0	34.41
	R	22651	1		34.25
183	L	34014	1	0	35.56
	R	105080	1		35.09
184	L	88213	1	0	35.15
	R	70472	1		35.04
188	L	156979	1	0	35.72
	R	50109	1		35.79
190	L	30284	1	0	34.16
	R	151101	1		34.2
194	L	166540	1	0	33.65
	R	95344	1		33.95
196	L	28716	1	0	33.83
	R	49720	1		33.66
197	L	48748	1	0	34.22
	R	43537	1		34.58
198	L	53425	1	0	34.73
	R	77152	1		35.03
204	L	199514	1	0	35.59
	R	196978	1		35.43
211	L	129379	1	0	33.91
	R	61278	1		33.69
216	L	93300	1	0	35.58
	R	41940	1		35.99
219	L	81426	1	0	36.35
	R	127225	1		36.3
221	L	20159	1	0	34.84
	R	41468	1		34.66
233	L	34661	1	0	35.98
	R	86904	1		36.18
234	L	115255	1	0	36.75
	R	69202	1		36.21
237	L	73695	1	0	34.45
	R	61376	1		34.52
262	L	72668	1	0	35.51
	R	52804	1		35.53
265	L	12918	1	0	35.69
	R	32969	1		35.8
275	L	187157	1	0	36.13
	R	182903	1		35.73
280	L	145893	1	0	36.66
	R	140516	1		36
294	L	40405	1	0	36.75
	R	64465	1		36.99
299	L	72313	1	0	36.35
	R	28551	1		36.18
300	L	40697	1	0	36.82
	R	51645	1		36.55
310	L	122622	1	0	35.66
	R	63706	1		35.87
326	L	102788	1	0	35.14
	R	92349	1		35.02
327	L	74654	1	0	35.24
	R	94421	1		35.89
330	L	35614	1	0	36.09
	R	39492	1		35.87

## Sheet: Unilateral SCM
Animal code	Udder half	SCC	SCC class	SCC Class Diference	Mean Temperature
2	L	2971003	4	3	35.03
	R	51685	1		34.91
11	L	1804760	3	2	35.09
	R	82770	1		34.36
13	L	430951	2	3	34.18
	R	5065047	5		34.45
14	L	3516080	4	2	35.8
	R	436572	2		35.09
15	L	61622	1	3	33.33
	R	2849533	4		33.49
23	L	10767000	5	4	33.63
	R	76000	1		31.51
32	L	8303000	5	3	31.21
	R	364000	2		28.79
37	L	6537000	5	4	29.23
	R	170000	1		28.76
39	L	176000	1	4	31.73
	R	9994000	5		33.34
45	L	15514434	5	4	31.07
	R	243500	1		30.69
46	L	52545	1	4	31.92
	R	7037526	5		32.25
52	L	2099554	4	2	29.49
	R	268430	2		28.58
60	L	14823791	5	4	32.67
	R	132656	1		32.45
66	L	132000	1	2	34.09
	R	736000	3		34.17
77	L	482990	2	2	34.67
	R	2329708	4		36.08
78	L	530741	3	2	35.81
	R	196335	1		35.58
81	L	177368	1	3	33.11
	R	1735317	4		33.27
83	L	2265838	4	3	35.22
	R	197239	1		34.05
87	L	81565	1	3	34.88
	R	3253955	4		34.87
88	L	1564281	4	3	33.86
	R	65594	1		34.07
93	L	1837407	4	3	34.05
	R	179660	1		33.39
97	L	4349545	4	3	35.01
	R	130003	1		34.22
98	L	908632	3	2	36.11
	R	22823	1		35.59
111	L	40647	1	2	36.33
	R	1058987	3		37.01
112	L	1830997	4	3	35.78
	R	97773	1		35.27
120	L	4046003	4	2	34.73
	R	456779	2		34.35
126	L	2842023	4	3	35.8
	R	197443	1		35.59
133	L	1550861	4	3	35.16
	R	143774	1		34.97
136	L	7054903	5	3	35.71
	R	414680	2		35.16
137	L	1757783	4	3	34.49
137.667	R	69467	1		33.62
158	L	1390669	3	2	33.5
	R	39282	1		33.79
160	L	24190	1	2	34.93
	R	605977	3		35.33
177	L	1049773	3	2	34.72
	R	29830	1		34.35
186	L	1824593	4	3	35.39
	R	30780	1		34.73
201	L	372610	2	2	35.7
	R	1889905	4		35.99
209	L	688290	3	2	34.19
	R	76223	1		33.55
212	L	689422	3	2	35.53
	R	17846	1		35.11
214	L	1012286	3	2	34.25
	R	6370	1		33.94
225	L	8302713	5	4	35.22
	R	114715	1		34.48
228	L	540046	3	2	35.15
	R	21092	1		34.83
230	L	9166651	5	4	34.11
	R	97113	1		31.28
236	L	204398	1	2	35.32
	R	1358146	3		36.3
240	L	15653	1	3	34.54
	R	2560561	4		34.56
245	L	625408	3	2	34.76
	R	58540	1		33.97
251	L	5148638	5	4	35.86
	R	205916	1		35.55
253	L	4323580	4	3	36.12
	R	48910	1		35.1
260	L	3157886	4	3	35.47
	R	104617	1		34.92
276	L	887975	3	2	34.72
	R	33437	1		35.02
278	L	58332	1	3	35.33
	R	1756873	4		36.71
288	L	404653	2	2	36.49
	R	5793513	4		36.77
304	L	105415	1	2	34.5
	R	601917	3		34.74
305	L	412128	2	2	34.82
	R	1947100	4		35.38
308	L	337711	2	3	35.09
	R	7209216	5		35.2
319	L	14435850	5	4	34.69
	R	36640	1		34.48
323	L	2972527	4	3	36.32
	R	25511	1		36
325	L	5074061	5	3	36.03
	R	497748	2		35.51
328	L	1518062	4	3	35.93
	R	236795	1		35.44

## Sheet: Bilateral SCM
Animal code	Udder half	SCC	SCC class	SCC Class Diference	Mean Temperature
3	L	4553077	4	0	33.95
	R	2362513	4		34.11
14	L	3516080	4	1	35.8
	R	736572	3		35.09
42	L	1562961	4	0	31.42
	R	3384809	4		30.12
51	L	2244984	4	0	33.68
	R	3158388	4		32.81
77	L	522990	3	1	36.47
	R	2329708	4		36.24
94	L	3310541	4	0	34.67
	R	3002541	4		34.77
115	L	1643653	4	0	36.09
	R	3018633	4		36.11
122	L	1430895	3	0	34.92
	R	1385063	3		34.88
127	L	7763261	5	0	36.12
	R	5663685	5		34.92
153	L	1937058	4	1	35.51
	R	6271824	5		35.53
227	L	4360024	4	0	33.45
	R	1602841	4		33.94
274	L	2317830	4	0	35.06
	R	4917304	4		35.18
289	L	18231624	5	1	37.48
	R	2135948	4		36.43
295	L	2409831	4	0	36.91
	R	2513749	4		36.59
296	L	6557984	5	0	37.44
	R	10364234	5		38.53
297	L	15014975	5	0	37.99
	R	13158192	5		38.03
309	L	7931559	5	1	36
	R	3234779	4		36.06
311	L	12083919	5	1	36.71
	R	1805440	4		36.49
315	L	9382519	5	1	35.75
	R	1580997	4		35.54
320	L	4371381	4	0	35.11
	R	2101116	4		35.14
329	L	1983078	4	1	36.01
	R	645813	3		35.98
